# Supplementary material for: Prevalence of Osteopathologies in Children and Adolescents After Diagnosis of Acute Lymphoblastic Leukemia
Source: Front Pediatr. 2020 Aug 26;8:509. doi: 10.3389/fped.2020.00509 (PMC7479062; doi:10.3389/fped.2020.00509)
Supplement: Supplementary file 1 [file Table_1.XLSX]

## Sheet: Tabelle1
Variable	Unit (if applicable)	Expert evaluation	Variable group
patient ID			Patient history
sex		X	Patient history
age	years	X	Patient history
date of examination			Patient history
month of examination			Patient history
diagnosis			Patient history
age at Diagnosis	years		Patient history
initial peripheral blast count	blasts/µl		Patient history
initial bone marrow blasts	percent		Patient history
central nervous system involvement Grade 1-3			Patient history
relapse			Patient history
relapse date			Patient history
Treatment risk stratification	nonHR/HR		Patient treatment
bone marrow transplantation	y/n		Patient treatment
history of graft versus host disease	y/n		Patient treatment
maintenance therapy	y/n		Patient treatment
GVHD treatment with steroids	d		Patient treatment
(any) treatment with radiotherapy	y/n		Patient treatment
treatment with cranial radiotherapy	y/n		Patient treatment
treatment with total body irradiation	y/n		Patient treatment
total dosage of radiotherapy	Gy		Patient treatment
cumulative dose of anti-thymocyte globulin (ATG)	mg/m2		Patient treatment
cumulative dose of cyclophosphamide	mg/m2		Patient treatment
cumulative dose of cytarabine	mg/m2		Patient treatment
cumulative dose of dexamethasone	mg/m2		Patient treatment
cumulative dose of doxorubicin	mg/m2		Patient treatment
cumulative dose of doxorubicin/ anthracycline equivalent	mg/m2		Patient treatment
cumulative dose of etoposide	mg/m2		Patient treatment
cumulative dose of ifosfamide	mg/m2		Patient treatment
cumulative dose of idarubicin	mg/m2		Patient treatment
cumulative dose of imatinib	mg/m2		Patient treatment
cumulative dose of intrathecal cytarabine	mg		Patient treatment
cumulative dose of intrathecal methotrexate	mg		Patient treatment
cumulative dose of intrathecal prednisone	mg		Patient treatment
cumulative dose of mercaptopurine	mg/m2		Patient treatment
cumulative dose of mercaptopurine before maintenance tx	mg/m2		Patient treatment
cumulative dose of mercaptopurine during maintenance tx	mg/m2		Patient treatment
cumulative dose of methotrexate	mg/m2		Patient treatment
cumulative dose of oral methotrexate	mg/m2		Patient treatment
cumulative dose of prednisone	mg/m2		Patient treatment
cumulative dose of prednisone equivalent	mg/m2		Patient treatment
cumulative dose of tioguanine	mg/m2		Patient treatment
cumulative dose of vincristine	mg/m2		Patient treatment
cumulative dose of vindesine	mg/m2		Patient treatment
current Vitamin D supplementation	y/n	X	Patient treatment
current Vitamin D supplementation (amount)	µg/d	X	Patient treatment
current Calcium supplementation	y/n	X	Patient treatment
current Calcium supplementation (amount)	mg/d	X	Patient treatment
cumulative dose of vindesine	mg/m2		Patient treatment
osteonecroses detected	y/n	X	Physical findings / auxometric data
height	cm		Physical findings / auxometric data
heigth SDS		X	Physical findings / auxometric data
weight	kg		Physical findings / auxometric data
weight SDS		X	Physical findings / auxometric data
Body Mass Index (BMI)	mg/m2		Physical findings / auxometric data
BMI SDS		X	Physical findings / auxometric data
body surface area	m2	X	Physical findings / auxometric data
genital development SDS		X	Physical findings / auxometric data
pubic hair development SDS		X	Physical findings / auxometric data
testicular volume/breast development SDS		X	Physical findings / auxometric data
growth hormone deficiency present	y/n	X	Endocrine diagnoses
thyroid dysfunction present	y/n	X	Endocrine diagnoses
hypogonadism present	y/n	X	Endocrine diagnoses
bone mineral density lumbar vertebra 1 (L1BMD)	g/m2		Radiographic findings
bone mineral density lumbar vertebra 2 (L2BMD)	g/m2		Radiographic findings
bone mineral density lumbar vertebra 3 (L3BMD)	g/m2		Radiographic findings
bone mineral density lumbar vertebra 4 (L4BMD)	g/m2		Radiographic findings
femoral neck BMD	g/m2		Radiographic findings
Ward´s triangle BMD	g/m2		Radiographic findings
trochanter major BMD	g/m2		Radiographic findings
DXA-Z-Score		X	Radiographic findings
bone age	years	X	Radiographic findings
difference bone age/chronological age	years	X	Radiographic findings
bone health index (BHI)	µm0.33		Radiographic findings
BHI SDS		X	Radiographic findings
serum 25-OH vitamin D	ng/ml	X	Laboratory Findings
serum1, 25-(OH)2 vitamin D	pg/ml	X	Laboratory Findings
serum albumin	g/dl	X	Laboratory Findings
serum anti-Müllerian hormone	µg/l	X	Laboratory Findings
serum bone-specific alkaline phosphatase (BAP)	U/l	X	Laboratory Findings
serum calcium	mmol/l	X	Laboratory Findings
serum creatinine	µmol/l	X	Laboratory Findings
serum estradiol	pg/ml	X	Laboratory Findings
serum follicle stimulating hormone (FSH)	U/l	X	Laboratory Findings
serum free thyroxine (fT4)	pmol/l		Laboratory Findings
serum insulin-like growth factor-1 (IGF-1)	ng/ml	X	Laboratory Findings
serum IGF-1 SDS		X	Laboratory Findings
serum inhibin B	ng/l	X	Laboratory Findings
serum leptin	ng/ml	X	Laboratory Findings
serum leptin SDS		X	Laboratory Findings
serum lutropin (LH)	IU/l	X	Laboratory Findings
serum phosphate	mmol/l	X	Laboratory Findings
serum sodium	mmol/l		Laboratory Findings
serum testosterone	nmol/l	X	Laboratory Findings
serum thyroid stimulating hormone (TSH)	mU/l	X	Laboratory Findings
total serum alkaline phosphatase (TSAP)	U/l	X	Laboratory Findings
plasma osteocalcin	ng/ml	X	Laboratory Findings
plasma parathyroid hormone (PTH)	pg/ml	X	Laboratory Findings
urinary calcium	mmol/l	X	Laboratory Findings
urinary creatinine	mmol/l	X	Laboratory Findings
urinary calcium to creatinine ratio	mg/mg	X	Laboratory Findings
urinary deoxypyridinoline (DPD)	mg/g creatinine	X	Laboratory Findings
urinary N-terminal telopeptide (NTX)	nmol bone collagen equivalent (BCE)/mmol creatinine	X	Laboratory Findings
urinary phosphate	mmol/l	X	Laboratory Findings
urinary sodium	mmol/l	X	Laboratory Findings
Calcium uptake	mg(d		Questionnaire (selected Items)
vitamin D uptake	ug/d	X	Questionnaire (selected Items)
daily physical activity	None/ < 3 h/ > 3h	X	Questionnaire (selected Items)
regular back pain	y/n	X	Questionnaire (selected Items)
knee pain with exercise	y/n	X	Questionnaire (selected Items)
daily average screen hours	h		Questionnaire (selected Items)
screen hours	0-1/ 1-3/ 3-4/ >4		Questionnaire (selected Items)
physical education grade	1-6		Questionnaire (selected Items)
bone health self-assessment	not good/OK/well		Questionnaire (selected Items)
menarche	y/n		Questionnaire (selected Items)
regular menstruation	y/n	X	Questionnaire (selected Items)
hormonal contraceptive treatment	y/n	X	Questionnaire (selected Items)
number of fractures since birth		X	Questionnaire (selected Items)
quality and date of fractures	free text	X	Questionnaire (selected Items)
smoking	y/n		Questionnaire (selected Items)
number of cigarettes/d			Questionnaire (selected Items)
